# Supplementary material for: Spatial and temporal variation in bacterial–archaeal community and niche differentiation of denitrifying anaerobic methane-oxidizing microbes in grass carp (Ctenopharyngodon idellus) aquaculture ponds of Northern China
Source: Front Microbiol. 2026 Apr 10;17:1782664. doi: 10.3389/fmicb.2026.1782664 (PMC13106468; doi:10.3389/fmicb.2026.1782664)
Supplement: Supplementary file 1 [file Table_1.xlsx]

## Sheet: Dataset S1
Dataset S1 A summary table of the sediment physicochemical and gene copy number data
ORP (oxidation-reduction potential), mV	Pond types	Depth	Month	Mean	Standard deviation		Ammonia (mg/g)	Pond types	Depth	Month	Mean	Standard deviation
	AP	0-5 cm	May	-134	7.69415			AP	0-5 cm	May	1.2207	0.20726
	AP	0-5 cm	July	-218.667	11.0393			AP	0-5 cm	July	1.495	0.27497
	AP	0-5 cm	September	-186.667	11.0212			AP	0-5 cm	September	1.8341	0.29006
	AP	5-10 cm	May	-142.333	5.50151			AP	5-10 cm	May	1.441	0.40758
	AP	5-10 cm	July	-230.167	10.0482			AP	5-10 cm	July	1.5472	0.32101
	AP	5-10 cm	September	-197.833	7.65289			AP	5-10 cm	September	1.5129	0.27926
	AP	10-15 cm	May	-146.667	6.25033			AP	10-15 cm	May	1.4146	0.32176
	AP	10-15 cm	July	-233.167	13.4375			AP	10-15 cm	July	1.5023	0.24863
	AP	10-15 cm	September	-208.5	8.71206			AP	10-15 cm	September	1.2747	0.28012
	NP	0-5 cm	May	-125.333	19.0543			NP	0-5 cm	May	1.1646	0.28426
	NP	0-5 cm	July	-186.167	9.66264			NP	0-5 cm	July	0.5452	0.16104
	NP	0-5 cm	September	-127.667	8.98146			NP	0-5 cm	September	0.8988	0.13154
	NP	5-10 cm	May	-132	24.1826			NP	5-10 cm	May	1.0069	0.33014
	NP	5-10 cm	July	-173.167	20.8367			NP	5-10 cm	July	0.4812	0.08612
	NP	5-10 cm	September	-74.3333	5.27889			NP	5-10 cm	September	0.8618	0.17585
	NP	10-15 cm	May	-142.167	5.94699			NP	10-15 cm	May	0.3915	0.20369
	NP	10-15 cm	July	-96	5.83095			NP	10-15 cm	July	0.4107	0.15693
	NP	10-15 cm	September	-56.5	5.95819			NP	10-15 cm	September	0.3816	0.05623
Nitrate (mg/g)	Pond types	Depth	Month	Mean	Standard deviation		Total nitrogen (mg/g)	Pond types	Depth	Month	Mean	Standard deviation
	AP	0-5 cm	May	0.1387	0.05403			AP	0-5 cm	May	2.8427	0.66312
	AP	0-5 cm	July	0.1107	0.04123			AP	0-5 cm	July	3.3633	0.49299
	AP	0-5 cm	September	0.0979	0.0447			AP	0-5 cm	September	4.1459	0.52034
	AP	5-10 cm	May	0.1141	0.0565			AP	5-10 cm	May	2.7568	0.61284
	AP	5-10 cm	July	0.0497	0.02911			AP	5-10 cm	July	2.4805	0.26852
	AP	5-10 cm	September	0.1591	0.04762			AP	5-10 cm	September	3.3424	0.48229
	AP	10-15 cm	May	0.1161	0.03233			AP	10-15 cm	May	2.6908	0.44681
	AP	10-15 cm	July	0.0806	0.0198			AP	10-15 cm	July	2.5014	0.28073
	AP	10-15 cm	September	0.0656	0.01127			AP	10-15 cm	September	2.8261	0.73764
	NP	0-5 cm	May	0.1706	0.01791			NP	0-5 cm	May	2.2107	0.72108
	NP	0-5 cm	July	0.119	0.04221			NP	0-5 cm	July	1.3702	0.19143
	NP	0-5 cm	September	0.2182	0.0772			NP	0-5 cm	September	2.1911	0.42497
	NP	5-10 cm	May	0.1572	0.05018			NP	5-10 cm	May	1.6658	0.64316
	NP	5-10 cm	July	0.0716	0.04811			NP	5-10 cm	July	1.1652	0.34778
	NP	5-10 cm	September	0.3987	0.04848			NP	5-10 cm	September	1.9307	0.20525
	NP	10-15 cm	May	0.1632	0.02841			NP	10-15 cm	May	1.329	0.39514
	NP	10-15 cm	July	0.1908	0.12035			NP	10-15 cm	July	0.4179	0.1616
	NP	10-15 cm	September	0.4283	0.10502			NP	10-15 cm	September	1.3352	0.21385
Total organic carbon (mg/g)	Pond types	Depth	Month	Mean	Standard deviation		Nitrite (μg/g)	Pond types	Depth	Month	Mean	Standard deviation
	AP	0-5 cm	May	24.3517	4.2095			AP	0-5 cm	May	3.1426	0.24979
	AP	0-5 cm	July	20.1467	1.07894			AP	0-5 cm	July	2.5606	0.15084
	AP	0-5 cm	September	21.2283	3.49061			AP	0-5 cm	September	2.8845	0.34149
	AP	5-10 cm	May	17.825	2.66897			AP	5-10 cm	May	2.8461	0.20703
	AP	5-10 cm	July	14.1333	1.33729			AP	5-10 cm	July	2.5661	0.09081
	AP	5-10 cm	September	14.925	3.53496			AP	5-10 cm	September	2.6485	0.29884
	AP	10-15 cm	May	16.4567	1.53841			AP	10-15 cm	May	3.3402	0.79134
	AP	10-15 cm	July	12.9833	1.60131			AP	10-15 cm	July	2.7912	0.12913
	AP	10-15 cm	September	11.215	0.82491			AP	10-15 cm	September	2.89	0.41113
	NP	0-5 cm	May	11.375	0.98128			NP	0-5 cm	May	3.5818	0.96094
	NP	0-5 cm	July	8.0117	1.24716			NP	0-5 cm	July	3.0053	0.97756
	NP	0-5 cm	September	5.8367	0.86043			NP	0-5 cm	September	3.3567	0.20624
	NP	5-10 cm	May	7.205	0.71551			NP	5-10 cm	May	3.3128	0.93791
	NP	5-10 cm	July	2.61	0.259			NP	5-10 cm	July	3.0767	0.71042
	NP	5-10 cm	September	2.11	0.19738			NP	5-10 cm	September	4.4767	0.99785
	NP	10-15 cm	May	5.6117	0.50165			NP	10-15 cm	May	3.5818	1.14291
	NP	10-15 cm	July	2.69	0.35333			NP	10-15 cm	July	3.3457	0.73265
	NP	10-15 cm	September	2.0267	0.26417			NP	10-15 cm	September	4.7512	0.32454
Total bacteria genes abundance (copy/g)	Pond types	Depth	Month	Mean	Standard deviation		Total archaea genes abundance (copy/g)	Pond types	Depth	Month	Mean	Standard deviation
	AP	0-5 cm	May	6.28833e+10	6.56805e+10			AP	0-5 cm	May	3.55017e+09	1.71166e+09
	AP	0-5 cm	July	636600000000	6.1155e+11			AP	0-5 cm	July	2280000000	4.21284e+08
	AP	0-5 cm	September	389350000000	2.11243e+11			AP	0-5 cm	September	4.40667e+08	2.80598e+08
	AP	5-10 cm	May	82505000000	1.45739e+11			AP	5-10 cm	May	1.10183e+09	1.01115e+09
	AP	5-10 cm	July	1.39267e+11	1.94417e+11			AP	5-10 cm	July	751000000	5.49377e+08
	AP	5-10 cm	September	6.16217e+10	8.3013e+10			AP	5-10 cm	September	241300000	1.82047e+08
	AP	10-15 cm	May	1765400000	1.18255e+09			AP	10-15 cm	May	678950000	5.77571e+08
	AP	10-15 cm	July	1.45183e+09	2.45522e+09			AP	10-15 cm	July	8.38833e+07	5.32586e+07
	AP	10-15 cm	September	1.06362e+10	2.42334e+10			AP	10-15 cm	September	126070000	1.28704e+08
	NP	0-5 cm	May	9414000000	7.96531e+09			NP	0-5 cm	May	9.36167e+08	7.78869e+08
	NP	0-5 cm	July	3.18083e+09	7.30909e+09			NP	0-5 cm	July	7.07667e+08	5.42002e+08
	NP	0-5 cm	September	46650000000	7.03749e+10			NP	0-5 cm	September	339650000	1.69896e+08
	NP	5-10 cm	May	2.73333e+08	2.02834e+08			NP	5-10 cm	May	2.55167e+07	1.08884e+07
	NP	5-10 cm	July	214450000	2.80282e+08			NP	5-10 cm	July	7.99967e+06	9.00289e+06
	NP	5-10 cm	September	444100000	3.65242e+08			NP	5-10 cm	September	67175000	1.21257e+08
	NP	10-15 cm	May	180945000	1.65261e+08			NP	10-15 cm	May	172050000	2.96511e+08
	NP	10-15 cm	July	8.15333e+07	8.85653e+07			NP	10-15 cm	July	2.19233e+06	1.90623e+06
	NP	10-15 cm	September	2.02217e+08	1.58414e+08			NP	10-15 cm	September	7075000	3.14656e+06
N-DAMO bacterial pmoA genes abundance (copy/g)	Pond types	Depth	Month	Mean	Standard deviation		Nr-DAMO archaeal mcrA genes abundance (copy/g)	Pond types	Depth	Month	Mean	Standard deviation
	AP	0-5 cm	May	1.44892e+07	7.30236e+06			AP	0-5 cm	May	4.83557e+06	1.7155e+06
	AP	0-5 cm	July	1.6762e+07	9.36984e+06			AP	0-5 cm	July	267947	185373
	AP	0-5 cm	September	4.85128e+06	1.35799e+06			AP	0-5 cm	September	1.5128e+07	2.34203e+07
	AP	5-10 cm	May	7.34456e+06	5.19643e+06			AP	5-10 cm	May	7.16759e+06	5.5346e+06
	AP	5-10 cm	July	1.14954e+07	6.9848e+06			AP	5-10 cm	July	1.11067e+06	1.43981e+06
	AP	5-10 cm	September	3.22637e+06	2.90935e+06			AP	5-10 cm	September	5.94276e+06	4.10366e+06
	AP	10-15 cm	May	6.05825e+06	5.10672e+06			AP	10-15 cm	May	3.53845e+06	1.92024e+06
	AP	10-15 cm	July	8.08818e+06	6.13986e+06			AP	10-15 cm	July	698101	474513
	AP	10-15 cm	September	5.39827e+06	6.03314e+06			AP	10-15 cm	September	8.44302e+06	6.90356e+06
	NP	0-5 cm	May	4.73564e+06	5.27959e+06			NP	0-5 cm	May	2.70958e+06	1.95507e+06
	NP	0-5 cm	July	2.92644e+06	3.18288e+06			NP	0-5 cm	July	4.68212e+06	5.32665e+06
	NP	0-5 cm	September	2.75737e+06	2.11281e+06			NP	0-5 cm	September	8.5464e+06	6.14884e+06
	NP	5-10 cm	May	2.18946e+06	1.23967e+06			NP	5-10 cm	May	6.75366e+06	5.68235e+06
	NP	5-10 cm	July	322107	179586			NP	5-10 cm	July	3.62146e+06	4.32137e+06
	NP	5-10 cm	September	1640000	1.1585e+06			NP	5-10 cm	September	6.01021e+06	1.08814e+07
	NP	10-15 cm	May	2.39841e+06	1.89147e+06			NP	10-15 cm	May	7.52968e+06	5.34203e+06
	NP	10-15 cm	July	1.92377e+06	2.34049e+06			NP	10-15 cm	July	1036150	1.03667e+06
	NP	10-15 cm	September	2.51293e+06	3.97383e+06			NP	10-15 cm	September	1.46567e+06	1.54369e+06

## Sheet: Dataset S2
Dataset S2 The α_diversity index of bacteria
Sample	Chao1	Faith_pd	Goods_coverage	Observed_species	Pielou_e	Shannon	Simpson	Group
M_NF_5_1	4125.78	374.523	0.994945	4089.6	0.844463	10.1316	0.996227	M_NF_5
M_NF_5_2	3617.46	361.332	0.992336	3495.5	0.833675	9.81342	0.995144	M_NF_5
M_NF_5_3	4325.03	394.443	0.990405	4170.6	0.880778	10.5923	0.998141	M_NF_5
M_NF_5_4	3615.75	337.285	0.993587	3532	0.852945	10.053	0.996609	M_NF_5
M_NF_5_5	3876.01	344.784	0.990722	3717.8	0.846737	10.0425	0.996368	M_NF_5
M_NF_5_6	4118.71	384.072	0.995548	4088.4	0.864128	10.3672	0.997195	M_NF_5
M_F_5_1	4790.43	402.526	0.987612	4579.4	0.867296	10.5471	0.997225	M_F_5
M_F_5_2	4313.12	334.659	0.987874	4033.5	0.860173	10.303	0.997269	M_F_5
M_F_5_3	4413.94	389.079	0.989023	4228.7	0.858496	10.3414	0.997277	M_F_5
M_F_5_4	5123.84	385.821	0.983707	4723.5	0.863866	10.544	0.99672	M_F_5
M_F_5_5	3893.27	347.784	0.99261	3792.8	0.859743	10.2215	0.995635	M_F_5
M_F_5_6	4338.56	427.399	0.993476	4277.6	0.871626	10.5141	0.997795	M_F_5
M_NF10_1	2735.4	301.936	0.993292	2602.9	0.784389	8.8996	0.98843	M_NF_10
M_NF10_2	2935.86	291.829	0.99299	2791	0.813162	9.3079	0.993127	M_NF_10
M_NF10_3	2763.51	276.521	0.993553	2629	0.786804	8.93832	0.988279	M_NF_10
M_NF10_4	3322.36	301.663	0.992049	3143.9	0.840816	9.76888	0.995444	M_NF_10
M_NF10_5	3764.56	334.244	0.990205	3534.6	0.85207	10.0436	0.996956	M_NF_10
M_NF10_6	3421.08	321.442	0.992558	3271.3	0.853046	9.95986	0.996666	M_NF_10
M_F_10_1	3974.77	339.197	0.990728	3827.3	0.847995	10.0929	0.995744	M_F_10
M_F_10_2	3786.07	320.831	0.990786	3623.6	0.86196	10.1911	0.997643	M_F_10
M_F_10_3	4297.66	396.806	0.989341	4105.4	0.87513	10.5045	0.998147	M_F_10
M_F_10_4	3848.42	360.773	0.993143	3758.5	0.864168	10.2628	0.99659	M_F_10
M_F_10_5	4185.81	339.557	0.987596	3877.8	0.869516	10.3655	0.998022	M_F_10
M_F_10_6	3248.21	295.508	0.993652	3159.6	0.830862	9.65921	0.992725	M_F_10
M_NF15_1	3430.62	324.118	0.990352	3206.1	0.799243	9.30846	0.988562	M_NF_15
M_NF15_2	3782.51	337.653	0.990381	3573.7	0.854264	10.0831	0.996586	M_NF_15
M_NF15_3	3074.64	296.318	0.991557	2877.3	0.759394	8.72581	0.978555	M_NF_15
M_NF15_4	3259.7	311.718	0.993385	3160.3	0.836448	9.72441	0.99521	M_NF_15
M_NF15_5	3220.31	325.692	0.991688	3040.4	0.774468	8.96062	0.981222	M_NF_15
M_NF15_6	3318.11	375.466	0.992582	3181.1	0.845299	9.83531	0.995747	M_NF_15
M_F_15_1	4105.78	369.841	0.988326	3855.1	0.851803	10.1471	0.996252	M_F_15
M_F_15_2	3465.71	334.134	0.990326	3257.7	0.842505	9.83172	0.996587	M_F_15
M_F_15_3	3912.33	333.975	0.98852	3685.1	0.836608	9.9117	0.99656	M_F_15
M_F_15_4	4186.65	388.665	0.987628	3956.7	0.851853	10.1797	0.99716	M_F_15
M_F_15_5	3243.41	332.153	0.993876	3156.9	0.837069	9.73033	0.994638	M_F_15
M_F_15_6	3512.13	322.338	0.99236	3381.1	0.862044	10.106	0.997087	M_F_15
J_NF_5_1	4540.92	392.828	0.986278	4257.6	0.851852	10.2698	0.997042	J_NF_5
J_NF_5_2	3822.66	338.007	0.990058	3647.1	0.830757	9.82996	0.995176	J_NF_5
J_NF_5_3	3227.17	299.421	0.992727	3096.8	0.818649	9.49352	0.994159	J_NF_5
J_NF_5_4	4519.58	374.865	0.987826	4273.5	0.874103	10.5427	0.997935	J_NF_5
J_NF_5_5	4437.83	423.572	0.987545	4164.1	0.871594	10.4799	0.997811	J_NF_5
J_NF_5_6	4820.17	462.225	0.989602	4688	0.872704	10.6424	0.9979	J_NF_5
J_F_5_1	4552.12	426.735	0.989991	4408.5	0.870191	10.5346	0.997365	J_F_5
J_F_5_2	4333.56	383.181	0.987025	4052	0.849321	10.1786	0.996871	J_F_5
J_F_5_3	3995.18	358.512	0.987911	3729.2	0.825194	9.79063	0.995458	J_F_5
J_F_5_4	4136.49	385.836	0.991638	4010.8	0.87001	10.4137	0.997153	J_F_5
J_F_5_5	4010.21	345.618	0.988238	3723.9	0.835888	9.9158	0.996002	J_F_5
J_F_5_6	3896.74	361.161	0.992084	3753.5	0.868996	10.3185	0.996763	J_F_5
J_NF10_1	3979.44	362.62	0.985792	3645.7	0.740252	8.75865	0.980163	J_NF_10
J_NF10_2	4120.31	361.942	0.986036	3790	0.801691	9.53049	0.993504	J_NF_10
J_NF10_3	3296.74	313.363	0.989196	3081.8	0.69685	8.07617	0.966995	J_NF_10
J_NF10_4	4967.5	422.091	0.986432	4711.5	0.873104	10.6536	0.997616	J_NF_10
J_NF10_5	4027.23	376.065	0.989123	3807.7	0.856147	10.1836	0.99686	J_NF_10
J_NF10_6	1917.74	226.555	0.992923	1738.7	0.62398	6.71639	0.942395	J_NF_10
J_F_10_1	4628.11	418.445	0.986058	4324.4	0.856227	10.3417	0.997146	J_F_10
J_F_10_2	3968.75	336.447	0.987798	3671.2	0.849712	10.0623	0.997362	J_F_10
J_F_10_3	4264.25	408.802	0.991258	4151.1	0.858392	10.3173	0.99717	J_F_10
J_F_10_4	3791.8	316.943	0.989648	3565.2	0.850524	10.036	0.996104	J_F_10
J_F_10_5	3788.64	384.718	0.988246	3504.4	0.837598	9.86267	0.996203	J_F_10
J_F_10_6	3328.99	302.982	0.99238	3189.7	0.839742	9.77393	0.995033	J_F_10
J_NF15_1	2052.84	224.366	0.992794	1881.1	0.5748	6.25229	0.895678	J_NF_15
J_NF15_2	4727.12	425.467	0.986639	4489.6	0.836823	10.1526	0.995397	J_NF_15
J_NF15_3	2135.32	232.427	0.991868	1920.7	0.570397	6.22154	0.919873	J_NF_15
J_NF15_4	4362.32	355.464	0.985965	4030.5	0.806428	9.65838	0.986337	J_NF_15
J_NF15_5	4768.4	375.393	0.983445	4337	0.831363	10.0449	0.991602	J_NF_15
J_NF15_6	5079.56	435.873	0.985546	4752.4	0.878771	10.7337	0.997967	J_NF_15
J_F_15_1	4180.24	350.522	0.986438	3859.3	0.844838	10.0655	0.99677	J_F_15
J_F_15_2	3087.09	278.704	0.991676	2932.3	0.821614	9.46319	0.995704	J_F_15
J_F_15_3	3955.57	341.04	0.989065	3727.8	0.856058	10.1564	0.996647	J_F_15
J_F_15_4	3160.76	300.448	0.992211	3006.1	0.838931	9.69273	0.996037	J_F_15
J_F_15_5	3621.06	322.974	0.990312	3428.7	0.835439	9.81093	0.995634	J_F_15
J_F_15_6	3262.99	323.641	0.992804	3140.3	0.848613	9.85806	0.996309	J_F_15
S_NF_5_1	4236.47	373.778	0.990913	4098.8	0.867368	10.4093	0.99753	S_NF_5
S_NF_5_2	5185.02	429.411	0.984151	4862.9	0.871669	10.6758	0.997999	S_NF_5
S_NF_5_3	4018.57	343.158	0.990415	3880.1	0.839517	10.0086	0.996109	S_NF_5
S_NF_5_4	3717.96	307.887	0.99053	3524.9	0.844693	9.95332	0.996305	S_NF_5
S_NF_5_5	3842.86	387.744	0.992201	3733.3	0.846012	10.039	0.996196	S_NF_5
S_NF_5_6	4138.9	365.799	0.988213	3863.7	0.848276	10.1079	0.996543	S_NF_5
S_F_5_1	4530.92	412.929	0.989029	4343.2	0.876522	10.5924	0.997666	S_F_5
S_F_5_2	4477.72	393.629	0.990671	4347.4	0.872728	10.5477	0.997359	S_F_5
S_F_5_3	3501.89	296.701	0.990875	3311.9	0.812271	9.49824	0.993883	S_F_5
S_F_5_4	3574.04	327.198	0.990871	3368.7	0.824783	9.66477	0.994394	S_F_5
S_F_5_5	4122.35	334.585	0.987971	3850.1	0.854641	10.1793	0.997282	S_F_5
S_F_5_6	3567.15	376.093	0.99234	3448.6	0.847978	9.96525	0.994708	S_F_5
S_NF10_1	4934.22	504.666	0.986276	4692.4	0.872031	10.6354	0.997913	S_NF_10
S_NF10_2	3160.11	301.543	0.98991	2909.7	0.726236	8.35655	0.973834	S_NF_11
S_NF10_3	3100.24	300.076	0.990411	2863.3	0.738069	8.47557	0.978766	S_NF_12
S_NF10_4	5145.04	403.403	0.983391	4763.2	0.8713	10.6453	0.997827	S_NF_13
S_NF10_5	3994.96	364.263	0.986771	3666.2	0.744086	8.81002	0.965951	S_NF_14
S_NF10_6	3378.27	313.577	0.988046	3060.6	0.712186	8.24682	0.96354	S_NF_15
S_F_10_1	3439.98	309.232	0.99099	3255.2	0.84238	9.82933	0.995881	S_F_10
S_F_10_2	2965.48	252.123	0.991997	2766.8	0.834363	9.5401	0.996027	S_F_10
S_F_10_3	3536.21	338.856	0.992265	3396.4	0.863394	10.1274	0.996483	S_F_10
S_F_10_4	3129.04	281.619	0.992419	2956.1	0.846701	9.76201	0.996054	S_F_10
S_F_10_5	2798.1	286.894	0.993989	2673.2	0.844145	9.61003	0.996254	S_F_10
S_F_10_6	3206.53	325.796	0.992445	3094.9	0.814457	9.44418	0.994983	S_F_10
S_NF15_1	2398.59	251.634	0.991408	2192.9	0.549743	6.10139	0.836516	S_NF_15
S_NF15_2	1714.9	192.674	0.994194	1579.8	0.543503	5.775	0.86507	S_NF_15
S_NF15_3	2692.41	280.764	0.991452	2515.1	0.644657	7.2823	0.923234	S_NF_15
S_NF15_4	3220.81	326.644	0.990722	3020.1	0.764477	8.83764	0.984831	S_NF_15
S_NF15_5	1619.6	184.612	0.99658	1564.1	0.617241	6.54961	0.889804	S_NF_15
S_NF15_6	2993.16	287.368	0.991696	2828.7	0.742958	8.51869	0.973138	S_NF_15
S_F_15_1	2740.77	280.077	0.994263	2630.6	0.830213	9.43219	0.99544	S_F_15
S_F_15_2	3410.89	307.261	0.99299	3313.9	0.855514	10.0046	0.997154	S_F_15
S_F_15_3	2645.07	227.251	0.993531	2505.6	0.828034	9.34928	0.995014	S_F_15
S_F_15_4	2567.72	223.062	0.993876	2443	0.819419	9.2221	0.994536	S_F_15
S_F_15_5	3281.71	299.272	0.993175	3187.8	0.828542	9.64286	0.995104	S_F_15
S_F_15_6	2863.05	284.753	0.993393	2725.9	0.83563	9.53664	0.996161	S_F_15

## Sheet: Dataset S3
Dataset S3 The α_diversity index of archaea
Sample	Chao1	Faith_pd	Goods_coverage	Observed_species	Pielou_e	Shannon	Simpson	Group
M_NF_5_1	574.073	51.8219	0.998	547.6	0.556411	5.06164	0.826886	M_NF_5
M_NF_5_2	664.134	59.1262	0.997699	633.3	0.594931	5.53683	0.871771	M_NF_5
M_NF_5_3	808.626	90.8672	0.997006	765.7	0.622609	5.96498	0.878296	M_NF_5
M_NF_5_4	635.139	74.9558	0.997779	607.8	0.597043	5.5211	0.875767	M_NF_5
M_NF_5_5	623.572	76.2288	0.997997	600.2	0.59589	5.49963	0.880117	M_NF_5
M_NF_5_6	598.326	43.8199	0.997814	567.6	0.532874	4.8751	0.795489	M_NF_5
M_F_5_1	730.157	56.8065	0.99837	718	0.710611	6.74215	0.970698	M_F_5
M_F_5_2	720.054	78.9513	0.997332	685.6	0.659297	6.21137	0.948156	M_F_5
M_F_5_3	636.226	68.5965	0.99785	610.1	0.6634	6.13836	0.949089	M_F_5
M_F_5_4	658.665	44.1628	0.998607	648.3	0.717475	6.70157	0.967121	M_F_5
M_F_5_5	735.808	42.9019	0.998722	726.8	0.714199	6.78875	0.972545	M_F_5
M_F_5_6	552.62	62.3647	0.99807	530.6	0.6482	5.86716	0.938259	M_F_5
M_NF10_1	655.502	106.622	0.997223	610.4	0.657243	6.08183	0.949868	M_NF_10
M_NF10_2	594.124	91.0402	0.997869	561.5	0.680136	6.21175	0.956024	M_NF_10
M_NF10_3	512.821	75.5426	0.998236	488	0.621197	5.54768	0.932921	M_NF_10
M_NF10_4	788.346	176.256	0.995878	722.3	0.611816	5.81007	0.938323	M_NF_10
M_NF10_5	893.72	169.118	0.996194	840.4	0.696681	6.76819	0.955193	M_NF_10
M_NF10_6	854.202	211.573	0.995849	790.9	0.640618	6.16742	0.957519	M_NF_10
M_F_10_1	679.083	47.977	0.998712	670.9	0.692596	6.50344	0.966549	M_F_10
M_F_10_2	876.309	167.905	0.997217	850.7	0.724435	7.05056	0.975628	M_F_10
M_F_10_3	827.219	122.296	0.997	792.8	0.710156	6.83937	0.969069	M_F_10
M_F_10_4	779.068	57.2334	0.99816	764.3	0.711109	6.81099	0.972074	M_F_10
M_F_10_5	940.649	123.356	0.996476	899.8	0.7385	7.24722	0.979402	M_F_10
M_F_10_6	753.194	58.5237	0.997942	735.8	0.682816	6.50255	0.966754	M_F_10
M_NF15_1	692.881	86.7437	0.996878	639	0.653537	6.09072	0.959302	M_NF_15
M_NF15_2	800.503	97.6919	0.996552	741	0.698728	6.66114	0.970811	M_NF_15
M_NF15_3	635.752	101.782	0.997961	606.7	0.655781	6.06255	0.938707	M_NF_15
M_NF15_4	787.568	125.644	0.996006	725.1	0.533871	5.07281	0.794457	M_NF_15
M_NF15_5	610.907	83.7707	0.998035	577	0.671328	6.15767	0.954546	M_NF_15
M_NF15_6	725.881	102.667	0.996674	668.5	0.637578	5.98347	0.949054	M_NF_15
M_F_15_1	845.907	69.0679	0.99729	818.6	0.701636	6.78973	0.973207	M_F_15
M_F_15_2	760.765	120.334	0.997357	727	0.712887	6.77654	0.972441	M_F_15
M_F_15_3	869.729	93.7572	0.996476	817	0.710651	6.87496	0.968554	M_F_15
M_F_15_4	953.764	120.85	0.996127	905.8	0.72329	7.10489	0.978569	M_F_15
M_F_15_5	804.076	63.8558	0.99799	788.4	0.689644	6.63629	0.966707	M_F_15
M_F_15_6	746.518	43.4679	0.998441	736.7	0.721426	6.87152	0.976515	M_F_15
J_NF_5_1	618.431	68.7308	0.99738	578.2	0.595098	5.46025	0.884954	J_NF_5
J_NF_5_2	651.157	60.9183	0.997342	610.5	0.566878	5.24579	0.856006	J_NF_5
J_NF_5_3	630.951	71.8748	0.997485	594.7	0.582657	5.36976	0.867196	J_NF_5
J_NF_5_4	731.387	101.878	0.997284	699.5	0.610909	5.77318	0.890331	J_NF_5
J_NF_5_5	857.223	111.206	0.996345	810.1	0.608315	5.87749	0.897403	J_NF_5
J_NF_5_6	645.143	64.8935	0.997444	611.6	0.562659	5.20821	0.834021	J_NF_5
J_F_5_1	946.331	73.0885	0.996661	913.5	0.697234	6.85746	0.970925	J_F_5
J_F_5_2	659.382	62.1698	0.997233	619.6	0.631217	5.85462	0.939236	J_F_5
J_F_5_3	672.426	76.008	0.997012	626.1	0.643696	5.98005	0.945485	J_F_5
J_F_5_4	777.878	71.4428	0.99861	768.1	0.717487	6.87722	0.97264	J_F_5
J_F_5_5	552.349	68.7605	0.99807	528.7	0.630652	5.70506	0.939929	J_F_5
J_F_5_6	678.483	45.9709	0.998757	670.1	0.712086	6.68522	0.966098	J_F_5
J_NF10_1	629.281	63.1984	0.997367	589.9	0.630124	5.79984	0.951883	J_NF_10
J_NF10_2	451.022	53.1432	0.998156	425.5	0.582137	5.08377	0.928492	J_NF_10
J_NF10_3	494.717	60.622	0.998169	469.7	0.62125	5.51393	0.950037	J_NF_10
J_NF10_4	708.592	92.8556	0.997016	665.5	0.576048	5.40232	0.890775	J_NF_10
J_NF10_5	849.962	163.846	0.996862	810.6	0.687854	6.64661	0.957226	J_NF_10
J_NF10_6	278.544	51.0131	0.998981	265.2	0.592267	4.76824	0.92963	J_NF_10
J_F_10_1	693.62	95.6942	0.997402	665	0.648896	6.08482	0.947636	J_F_10
J_F_10_2	846.656	126.721	0.996948	809	0.719255	6.94797	0.971305	J_F_10
J_F_10_3	676.628	64.287	0.997351	642.9	0.639937	5.96959	0.936478	J_F_10
J_F_10_4	734.976	66.0944	0.998779	728.5	0.720407	6.85019	0.974553	J_F_10
J_F_10_5	689.7	46.1958	0.998524	676.6	0.680337	6.39663	0.954428	J_F_10
J_F_10_6	793.586	79.2699	0.998613	784.7	0.709353	6.82113	0.971768	J_F_10
J_NF15_1	503.735	46.1002	0.998284	474.3	0.619413	5.5063	0.940791	J_NF_15
J_NF15_2	628.284	53.7088	0.996968	582.9	0.632248	5.80845	0.9559	J_NF_15
J_NF15_3	521.285	66.8165	0.998236	491.5	0.631215	5.64369	0.948179	J_NF_15
J_NF15_4	674.918	61.5339	0.996878	630.2	0.605325	5.62931	0.939103	J_NF_15
J_NF15_5	801.152	106.365	0.996434	749.4	0.600618	5.73563	0.85644	J_NF_15
J_NF15_6	757.085	90.5566	0.996437	700.6	0.599743	5.669	0.929916	J_NF_15
J_F_15_1	993.566	161.544	0.995242	919.8	0.716312	7.05219	0.975444	J_F_15
J_F_15_2	880.347	181.352	0.996536	836.3	0.736594	7.15075	0.978925	J_F_15
J_F_15_3	763.708	45.5226	0.997859	744.7	0.706882	6.74401	0.975788	J_F_15
J_F_15_4	775.272	126.767	0.997965	754.7	0.77231	7.38309	0.986827	J_F_15
J_F_15_5	710.547	40.2056	0.998048	692.7	0.687821	6.49033	0.965519	J_F_15
J_F_15_6	789.839	57.0135	0.998076	774.1	0.698935	6.70723	0.966465	J_F_15
S_NF_5_1	897.817	90.1498	0.995194	814.8	0.606823	5.86815	0.896873	S_NF_5
S_NF_5_2	764.428	62.6359	0.996159	694.9	0.535485	5.0553	0.838868	S_NF_5
S_NF_5_3	640.722	47.6088	0.997226	595.7	0.595593	5.49038	0.882762	S_NF_5
S_NF_5_4	802.964	70.957	0.995456	712.3	0.58846	5.57643	0.887928	S_NF_5
S_NF_5_5	677.443	68.0727	0.997457	640	0.668543	6.23208	0.94151	S_NF_5
S_NF_5_6	723.451	72.7161	0.996335	656.9	0.582641	5.45321	0.87796	S_NF_5
S_F_5_1	874.734	47.3025	0.996594	830.9	0.687577	6.66847	0.964625	S_F_5
S_F_5_2	868.966	53.6603	0.996539	822.8	0.691064	6.69252	0.966413	S_F_5
S_F_5_3	892.895	94.1443	0.996182	840.4	0.697397	6.77514	0.967594	S_F_5
S_F_5_4	864.578	139.184	0.995907	803.7	0.668902	6.4552	0.952543	S_F_5
S_F_5_5	761.929	83.2977	0.997457	730.7	0.708345	6.73857	0.969666	S_F_5
S_F_5_6	981.493	53.9516	0.996105	932.4	0.722394	7.12627	0.976829	S_F_5
S_NF10_1	751.833	78.1541	0.996712	706.1	0.565718	5.35376	0.841269	S_NF_10
S_NF10_2	469.319	44.5986	0.99862	447.4	0.607238	5.34695	0.94329	S_NF_11
S_NF10_3	391.101	41.2145	0.998259	363.5	0.553988	4.71207	0.91799	S_NF_12
S_NF10_4	728.949	78.8004	0.997514	701.2	0.602464	5.69548	0.871894	S_NF_13
S_NF10_5	588.728	51.6706	0.998476	570.8	0.628522	5.75526	0.94865	S_NF_14
S_NF10_6	386.215	39.9689	0.99868	370.8	0.566858	4.83783	0.913486	S_NF_15
S_F_10_1	698.704	54.4883	0.998747	690.4	0.703291	6.63293	0.965691	S_F_10
S_F_10_2	718.016	160.871	0.99822	701.3	0.736901	6.96657	0.979162	S_F_10
S_F_10_3	745.798	56.6674	0.999291	743.7	0.72444	6.91013	0.974988	S_F_10
S_F_10_4	807.114	173.137	0.998565	796.9	0.773847	7.45853	0.986244	S_F_10
S_F_10_5	670.979	129.126	0.9986	658.4	0.748809	7.01095	0.980096	S_F_10
S_F_10_6	677.196	36.3809	0.99784	651.1	0.647327	6.05036	0.950836	S_F_10
S_NF15_1	446.313	42.5661	0.997396	397.4	0.544737	4.70342	0.906404	S_NF_15
S_NF15_2	516.425	61.1216	0.998364	487.2	0.635437	5.6734	0.911277	S_NF_15
S_NF15_3	645.326	67.2023	0.997575	599.8	0.665365	6.14018	0.95963	S_NF_15
S_NF15_4	439.528	37.197	0.997687	398.8	0.451405	3.8999	0.84131	S_NF_15
S_NF15_5	394.885	47.0599	0.998223	364.6	0.629977	5.36116	0.954691	S_NF_15
S_NF15_6	523.589	53.1615	0.996865	459.5	0.44084	3.8987	0.814663	S_NF_15
S_F_15_1	619.137	33.1786	0.997977	596.1	0.64873	5.98089	0.949111	S_F_15
S_F_15_2	889.336	86.566	0.997003	851.7	0.767621	7.47217	0.984427	S_F_15
S_F_15_3	656.291	101.495	0.998265	637.2	0.744665	6.93697	0.97828	S_F_15
S_F_15_4	645.717	57.1358	0.997821	617.2	0.733423	6.79851	0.975927	S_F_15
S_F_15_5	624.189	32.4868	0.998731	614.2	0.668992	6.19658	0.9547	S_F_15
S_F_15_6	714.335	38.371	0.997683	686.1	0.643189	6.06029	0.948576	S_F_15

## Sheet: Dataset S4
Dataset S4 Analysis of similarity (ANOSIM) for the differences in bacterial structure among ponds or depths
Group1	Group2	Sample size	Permutations	R	p-value	q-value
M_NF_5	M_F_5	12	999	0.433333	0.005	0.0085
M_NF_5	M_NF_10	12	999	0.751852	0.007	0.010603960396039605
M_NF_5	M_NF_15	12	999	0.82037	0.002	0.007948051948051949
M_F_5	M_F_10	12	999	0.153704	0.127	0.151805
M_F_5	M_F_15	12	999	0.266667	0.059	0.07460330578512396
M_NF_10	M_F_10	12	999	0.596296	0.005	0.0085
M_NF_10	M_NF_15	12	999	-0.031481	0.56	0.590896551724138
M_F_10	M_F_15	12	999	-0.074074	0.662	0.6797718120805369
M_NF_15	M_F_15	12	999	0.481481	0.014	0.019472727272727273
J_NF_5	J_F_5	12	999	0.597222	0.002	0.007948051948051949
J_NF_5	J_NF_10	12	999	0.718519	0.005	0.0085
J_NF_5	J_NF_15	12	999	0.575926	0.006	0.00976595744680851
J_F_5	J_F_10	12	999	0.105556	0.136	0.16006153846153848
J_F_5	J_F_15	12	999	0.438889	0.01	0.014571428571428572
J_NF_10	J_F_10	12	999	0.775926	0.003	0.007948051948051949
J_NF_10	J_NF_15	12	999	-0.098148	0.784	0.784
J_F_10	J_F_15	12	999	0.007407	0.35	0.38525179856115105
J_NF_15	J_F_15	12	999	0.65	0.003	0.007948051948051949
S_NF_5	S_F_5	12	999	0.492593	0.003	0.007948051948051949
S_NF_5	S_NF_10	12	999	0.537037	0.012	0.01732075471698113
S_NF_5	S_NF-15	12	999	1	0.006	0.00976595744680851
S_F_5	S_F_10	12	999	0.248148	0.078	0.09781967213114753
S_F_5	S_F_15	12	999	0.246296	0.094	0.11692682926829268
S_NF_10	S_F_10	12	999	0.748148	0.004	0.007948051948051949
S_NF_10	S_NF-15	12	999	0.212963	0.052	0.06685714285714285
S_F_10	S_F_15	12	999	-0.038889	0.521	0.5574335664335665
S_NF-15	S_F_15	12	999	0.9	0.004	0.007948051948051949

## Sheet: Dataset S5
Dataset S5 Analysis of similarity (ANOSIM) for the differences in archaeal structure among ponds or depths
Group1	Group2	Sample size	Permutations	R	p-value	q-value
M_NF_5	M_F_5	12	999	0.601852	0.001	0.0063092783505154645
M_NF_10	M_F_10	12	999	0.587037	0.002	0.0063092783505154645
M_NF_15	M_F_15	12	999	0.603704	0.011	0.014508620689655171
M_NF_5	M_NF_10	12	999	0.883333	0.002	0.0063092783505154645
M_NF_5	M_NF_15	12	999	0.805556	0.004	0.0063092783505154645
M_NF_10	M_NF_15	12	999	0.011111	0.389	0.39678
M_F_5	M_F_10	12	999	0.105556	0.169	0.19153333333333336
M_F_5	M_F_15	12	999	0.425926	0.014	0.018152542372881355
M_F_10	M_F_15	12	999	0.027778	0.299	0.3133356164383561
J_NF_5	J_F_5	12	999	0.653704	0.002	0.0063092783505154645
J_NF_10	J_F_10	12	999	0.851852	0.003	0.0063092783505154645
J_NF_15	J_F_15	12	999	0.82963	0.001	0.0063092783505154645
J_NF_5	J_NF_10	12	999	0.877778	0.004	0.0063092783505154645
J_NF_5	J_NF_15	12	999	0.7	0.003	0.0063092783505154645
J_NF_10	J_NF_15	12	999	0.057407	0.262	0.27837500000000004
J_F_5	J_F_10	12	999	0.05	0.214	0.2305774647887324
J_F_5	J_F_15	12	999	0.528704	0.006	0.008422018348623854
J_F_10	J_F_15	12	999	0.087963	0.179	0.19845652173913042
S_F_5	S_F_10	12	999	0.510185	0.01	0.013304347826086957
S_F_5	S_F_15	12	999	0.553704	0.002	0.0063092783505154645
S_F_10	S_F_15	12	999	0.037037	0.27	0.28489655172413797
S_NF_5	S_NF_15	12	999	0.987037	0.002	0.0063092783505154645
S_NF_10	S_F_10	12	999	0.816667	0.002	0.0063092783505154645
S_NF_15	S_F_15	12	999	1	0.003	0.0063092783505154645
S_NF_5	S_F_5	12	999	0.45	0.004	0.0063092783505154645
S_NF_5	S_NF_10	12	999	0.448148	0.029	0.03666942148760331
S_NF_10	S_NF_15	12	999	0.172222	0.066	0.08078400000000001
